# Supplementary material for: Bioactive Metabolites from Aerial Parts of Plantago indica L.: Structural Elucidation and Integrated In Vitro/In Vivo Assessment of Anti-Inflammatory and Wound-Healing Efficacy
Source: Plants (Basel). 2026 Jan 3;15(1):141. doi: 10.3390/plants15010141 (PMC12787502; doi:10.3390/plants15010141)
Supplement: Supplementary file 1 [file plants-15-00141-s001.zip]

Archive with 1 entries (1 files):
- plants-4035214-supplementary.pdf
